# Supplementary material for: Clinical and Genetic Spectrum of Stargardt Disease in Argentinean Patients
Source: Front Genet. 2021 Mar 26;12:646058. doi: 10.3389/fgene.2021.646058 (PMC8033171; doi:10.3389/fgene.2021.646058)
Supplement: Supplementary file 2 [file Data_Sheet_2.xlsx]

## Sheet: Supplementary Table 1
Supplementary Table 1: Clinical assesment of patients with at least one ABCA4 variant found (n=78)
Test	Clinical finding	Number of patients evaluated	Patients (% from the evaluated) with the clinical finding
Visual acuity	Legal blindness	78	59 (76%)
Visual symptoms	Photofobia		46 (59%)
	Slow dark adaptation		2 (2%)
	Both symptoms		13 (17%)
	No symptoms		17 (22%)
Fundus appearance	Grade ≥ 3		78 (100%)
AF pattern	1		26 (33%)
	2		35 (45%)
	3		17 (22%)
FA	Presence of dark choroid	52	40 (77%)
	Hyperfluorescence		52 (100%)
	Hypofluorescence		31 (60%)
OCT	Pathological*	52	52 (100%)
Abbreviations: AF: autofluorescence imaging, FA: fluorescein angiography, OCT: optical coherence tomography. * Pathological OCT means decreased retinal thickness with disruption of external layers.

## Sheet: Supplementary Table 2
Supplementary Table 2: Probands with two ABCA4 variants and clinical characteristics
Patient ID	AO	Variant 1			Variant 2			DO	BCVA			FA	AF Pattern	OCT	Dark choroid
		g.DNA level (GRCh37)	Nucleotide change (NM_000350.2)	Amino Acid Change (NP_000341.2)	g.DNA level Chr1(GRCh37)	Nucleotide change (NM_000350.2)	Amino Acid Change (NP_000341.2)
									RE		LE
STG 1	7	g.94564430A>T	c.688T>A	p.(Cys230Ser)	g.94546248del	c.885del	p.(Leu296Cysfs*4)	16	1.9	1		3B	2	P	YES
STG 2	10	g.94512507del	c.2888del	p.(Gly963Alafs*14)	g.94476467T>A	c.5603A>T	p.(Asn1868Ile)	8	1	1	1	3B	2	n.a	YES
STG 3	6	g.94564484G>A	c.634C>T	p.(Arg212Cys)	g.94526296G>A	c.1957C>T	p.(Arg653Cys)	8	1	1.3		3B	2	P	YES
STG 4	17	g.94485221G>A	c.5113C>T	p.(Arg1705Trp)	g.94467466C>T	c.6230G>A	p.(Arg2077Gln)	36	1.9	1.9		3B	2	P	NO
STG 5	8	g.94508384T>G	c.3261A>C	p.(Glu1087Asp)	g.94497468G>A	c.3994C>T	p.(Gln1332*)	4	1.3	1		3B	2	P	n.a
STG 6	15	g.94490567G>A	c.4577C>T	p.(Thr1526Met)	g.94476351C>T	c.5714+5G>A	p.[=,Glu1863Leufs*33]	1	0.7	0.7		3A	1	P	YES
STG 7	6	g.94509026G>A	c.3056C>T	p.(Thr1019Met)	g.94508435_94508436dup	c.3210_3211dup	p.(Ser1071Cysfs*14)	31	1.9	1.9		4	3	P	n.a
STG 8	11	g.94510286C>T	c.2933G>A	p.(Gly978Asp)	g.94473807C>T	c.5882G>A	p.(Gly1961Glu)	16	1	1		3B	1	P	n.a
STG 9*	11	g.94522254G>T	c.2285C>A	p.(Ala762Glu)	g.94506901C>A	c.3386G>T	p.(Arg1129Leu)	12	1.9	1		3B	2	n.a	n.a
STG 10*	15	g.94522254G>T	c.2285C>A	p.(Ala762Glu)	g.94506901C>A	c.3386G>T	p.(Arg1129Leu)	10	1		1	3B	1	P	n.a
STG 11	11	g.94506901C>A	c.3386G>T	p.(Arg1129Leu)	g.94495000C>G	c.4539+1G>C	p.(?)	23	1.9	1.9	1.9	3B	3	P	YES
STG 12	11	g.94471055C>T	c.6089G>A	p.(Arg2030Gln)	g.94495983C>T	c.4352+1G>A	p.(?)	8	0.7	0.8		3B	1	P	n.a
STG 13	7	g.94564430A>T	c.688T>A	p.(Cys230Ser)	g.94520735A>C	c.2519T>G	p.(Met840Arg)	46	1.9	1.9		4	3	P	NO
STG 16	13	g.94528266G>A	c.1804C>T	p.(Arg602Trp)	g.94495083G>A	c.4457C>T	p.Pro1486Leu	8	0.7	0.7		3B	2	P	n.a
STG 17**	4	g.94543412_94543413del	c.1390_1391del	p.(Leu464Glufs*2)	g.94486896G>A	c.4918C>T	p.(Arg1640Trp)	45	2.3	2.3		4	n.a	n.a	YES
STG 18**	4	g.94543412_94543413del	c.1390_1391del	p.(Leu464Glufs*2)	g.94486896G>A	c.4918C>T	p.(Arg1640Trp)	45	2.3	2.3		4	3	n.a	NO
STG 19	10	g.94506901C>A	c.3386G>T	p.(Arg1129Leu)	g.94576990T>G	c.302+4A>C	p.(Cys54Serfs*14)	19	0.8	0.8		3B	2	P	n.a
STG 20	9	g.94473278del	c.5917del	p.(Val1973*)	g.94471040A>G	c.6104T>C	p.(Leu2035Pro)	27	1	1		3B	2	P	n.a
STG 21	8	g.94486895C>T	c.4919G>A	p.(Arg1640Gln)	g.94474323A>G	c.5819T>C	p.(Leu1940Pro)	30	1.9	1.9		4	3	P	n.a
STG 24	20	g.94506901C>A	c.3386G>T	p.(Arg1129Leu)	g.94473812A>T	c.5877T>A	p.(Cys1959*)	10	0.7	0.7		3B	1	P	n.a
STG 25	9	g.94486895C>T	c.4919G>A	p.(Arg1640Gln)	g.94473807C>T	c.5882G>A	p.(Gly1961Glu)	30	1	1		3A	1	P	NO
STG 29	21	g.94473807C>T	c.5882G>A	p.(Gly1961Glu)	g.94466422C>T	c.6449G>A	p.(Cys2150Tyr)	18	0.7	0.7		3B	1	P	n.a
STG 30	13	g.94509026G>A	c.3056C>T	p.(Thr1019Met)	g.94487251G>T	c.4793C>A	p.(Ala1598Asp)	52	1.9	1.9		3B	3	P	NO
STG 33	16	g.94526230C>T	c.2023G>A	p.(Val675Ile)	g.94510164C>T	c.3050+5G>A	p.(Leu973_His1017delinsPhe)	34	0.7	1		3B	2	P	NO
STG 35	12	g.94497519G>A	c.3943C>T	p.(Gln1315*)	g.94473807C>T	c.5882G>A	p.(Gly1961Glu)	42	1	1		3B	2	P	YES
STG 36	13	g.94485279_94485293del	c.5044_5058del	p.(Val1682_Val1686del)	g.94476351C>T	c.5714+5G>A	p.[=,Glu1863Leufs*33]	38	1.9	1.9		4	3	n.a	NO
STG 37	17	g.94510301del	c.2919del	p.(Leu973Phefs*4)	g.94476351C>T	c.5714+5G>A	p.[=,Glu1863Leufs*33]	18	0.4	1.9		3B	3	P	YES
STG 38	7	g.94577046_94577049dup	c.247_250dup	p.(Ser84Thrfs*16)	g.94506901C>A	c.3386G>T	p.(Arg1129Leu)	7	0.7	0.7		3B	2	n.a	n.a
STG 39	24	g.94526296G>A	c.1957C>T	p.(Arg653Cys)	g.94506901C>A	c.3386G>T	p.(Arg1129Leu)	6	1	1		3B	2	P	YES
STG 43	13	g.94473807C>T	c.5882G>A	p.(Gly1961Glu)	g.94487437_94487440del	c.4736_4739del	p.(Phe1579*)	33	1	1	1	3B	1	n.a	YES
STG 46	15	g.94568689A>G	c.452T>C	p.(Ile151Thr)	g.94506901C>A	c.3386G>T	p.(Arg1129Leu)	43	1	0.7		3B	1	P	n.a
STG 50	14	g.94495990C>T	c.4346G>A	p.(Trp1449*)	g.94476351C>T	c.5714+5G>A	p.[=,Glu1863Leufs*33]	36	1	1.9		4	3	n.a	n.a
STG 51	12	g.94564484G>A	c.634C>T	p.(Arg212Cys)	g.94481319del	c.5289del	p.(Val1764Trpfs*14)	12	1	0.7		3B	1	P	NO
STG 52	16	g.94526296G>A	c.1957C>T	p.(Arg653Cys)	g.94466624C>T	c.6320G>A	p.(Arg2107His)	19	0.5	0.7		3B	2	P	YES
STG 55	9	g.94508386C>T	c.3259G>A	p.(Glu1087Lys)	g.94467482T>G	c.6214A>C	p.(Ser2072Arg)	19	1.9	1.9		3B	3	P	YES
STG 58	15	g.94466452A>T	c.6419T>A	p.(Leu2140Gln)	g.94577136C>A	c.161-1G>T	p.(?)	26	1.9	1		4	3	P	YES
STG 59	15	g.94528266G>A	c.1804C>T	p.(Arg602Trp)	g.94506901C>A	c.3386G>T	p.(Arg1129Leu)	3	1.9	1		3A	1	P	YES
STG 61	36	g.94490567G>A	c.4577C>T	p.(Thr1526Met)	g.94473807C>T	c.5882G>A	p.(Gly1961Glu)	20	1	1		3A	1	P	n.a
STG 63	20	g.94466461C>T	c.6410G>A	p.(Cys2137Tyr)	g.94466624C>T	c.6320G>A	p.(Arg2107His)	42	1.9	1.9		3B	2	n.a	YES
STG 64	17	g.94473807C>T	c.5882G>A	p.(Gly1961Glu)	g.94471056G>A	c.6088C>T	p.(Arg2030*)	31	1	1		3B	2	P	YES
STG 65	29	g.94497468G>A	c.3994C>T	p.(Gln1332*)	g.94473807C>T	c.5882G>A	p.(Gly1961Glu)	18	0.2	0.2		3B	1	P	n.a
STG 66	19	g.94526212G>A	c.2041C>T	p.(Arg681*)	g.94506901C>A	c.3386G>T	p.(Arg1129Leu)	28	1.9	1.9		3B	2	n.a	YES
STG 67	15	g.94546265G>A	c.868C>T	p.(Arg290Trp)	g.94473807C>T	c.5882G>A	p.(Gly1961Glu)	40	1.9	1.9		3A	1	n.a	NO
STG 68	13	g.94526296G>A	c.1957C>T	p.(Arg653Cys)	g.94466456G>A	c.6415C>T	p.(Arg2139Trp)	22	1.9	1.9		3A	1	P	n.a
STG 69	11	g.94502906C>T	c.3608G>A	p.(Gly1203Glu)	g.94485279_94485293del	c.5044_5058del	p.(Val1682_Val1686del)	30	1.9	1.9		3B	3	n.a	n.a
STG 71	12	g.94487251G>T	c.4793C>A	p.(Ala1598Asp)	g.94476853A>G	c.5549T>C	p.(Leu1850Pro)	13	0.7	1		3B	2	n.a	YES
STG 73	8	g.94473266C>T	c.5929G>A	p.(Gly1977Ser)	g.94508435_94508436dup	c.3210_3211dup	p.(Ser1071Cysfs*14)	13	1.9	1.9		3B	3	n.a	n.a
STG 75	7	g.94512499T>C	c.2894A>G	p.(Asn965Ser)	g.94487437_94487440del	c.4736_4739del	p.(Phe1579*)	39	1.9	1.9	1.9	4	3	P	NO
STG 76	9	g.94564484G>A	c.634C>T	p.(Arg212Cys)	g.94506901C>A	c.3386G>T	p.(Arg1129Leu)	27	0.7	1		3B	1	n.a	YES
STG 79	25	g.94473807C>T	c.5882G>A	p.(Gly1961Glu)	g.94466422C>T	c.6449G>A	p.(Cys2150Tyr)	9	1	0.5		3B	1	P	YES
STG 80	10	g.94506901C>A	c.3386G>T	p.(Arg1129Leu)	g.94463428T>C	c.6718A>G	p.(Thr2240Ala)	26	1	1		3B	2	n.a	YES
STG 82	20	g.94502899del	c.3617del	p.(Asn1206Metfs*3)	g.94476351C>T	c.5714+5G>A	p.[=,Glu1863Leufs*33]	4	1.9	1		3B	2	P	YES
STG 83	15	g.94506901C>A	c.3386G>T	p.(Arg1129Leu)	g.94488941C>T	c.4667+1G>A	p.(?)	16	1.9	1.9		3B	2	n.a	YES
STG 86	8	g.94480241del	c.5318del	p.(Ala1773Glyfs*5)	g.94502899del	c.3617del	p.(Asn1206Metfs*3)	30	1.9	1.9		3B	3	n.a	YES
STG 87	32	g.94473807C>T	c.5882G>A	p.(Gly1961Glu)	g.94549781G>A;g.94526934T>C	c.769-784C>T(;)1938-619A>G	p.[=,Leu257Aspfs*3](;)[Phe647Alafs*22,=]	12	1	1	1	3B	1	n.a	YES
STG 89	15	g.94564430A>T	c.688T>A	p.(Cys230Ser)	g.94508323G>A	c.3322C>T	p.(Arg1108Cys)	3	0.4	0.4		3B	1	n.a	n.a
STG 91	7	g.94546248del	c.885del	p.(Leu296Cysfs*4)	g.94505598C>T	c.3607+1G>A	p.(?)	34	1.9	1.9		4	3	n.a	NO
STG 93	10	g.94546248del	c.885del	p.(Leu296Cysfs*4)	g.94485279_94485293del	c.5044_5058del	p.(Val1682_Val1686del)	5	1	1		3B	2	P	YES
STG 94	9	g.94577073A>C	c.223T>G	p.(Cys75Gly)	g.94576990T>G	c.302+4A>C	p.(Cys54Serfs*14)	1	0.7	0.5		3B	2	P	n.a
STG 95	17	g.94526296G>A	c.1957C>T	p.(Arg653Cys)	g.94506901C>A	c.3386G>T	p.(Arg1129Leu)	8	0.5	0.7		3B	2	P	YES
STG 98	7	g.94526296G>A	c.1957C>T	p.(Arg653Cys)	g.94466658C>T	c.6286G>A	p.(Glu2096Lys)	10	1	1.9		3B	2	P	n.a
STG 99	7	g.94528730G>T	c.1698C>A	p.(His566Gln)	g.94528165C>A	c.1905G>T	p.(Gln635His)	3	0.1	0.1		3C	2	P	YES
Abbreviations: AO: age of onset; DO: duration disease (years); BCVA: Best-corrected visual acuity (logMAR), RE: right eye, LE: left eye; FA: Fundus appearance; AF: autofluorescence imaging, OCT: optical coherence tomography, P means decreased retinal thickness with disruption of external layers; n.a: not available. All variants were identified in the heterozygous state, except STG 80 who carried …

## Sheet: Supplementary Table 3
Supplementary Table 3: Probands with complex ABCA4 alleles and clinical characteristics
Patient ID	AO	Allele 1			Allele 2			DO	BCVA		FA	AF	OCT	Dark choroid
		g.DNA level (GRCh37)	cDNA (NM_000350.2)	Protein (NP_000341.2)	g.DNA level Chr1(GRCh37)	cDNA (NM_000350.2)	Protein (NP_000341.2)		RE	LE
STG 14	12	g.94508323G>A;g.94466624C>T	c.[3322C>T; 6320G>A]	p.[(Arg1108Cys);(Arg2107His)]	g.94476351C>T	c.5714+5G>A	p.[=,Glu1863Leufs*33]	5	0.7	0.8	3B	2	P	YES
STG 15	24	g.94528806A>G; g.94508969G>A	c.[1622T>C; 3113C>T]	p.[(Leu541Pro);(Ala1038Val)]	g.94473807C>T	c.5882G>A	p.(Gly1961Glu)	20	0.7	1	3B	1	P	YES
STG 23	12	g.94517254C>G;g.94476467T>A	c.2588G>C(;)5603A>T	p.(Gly863Ala)(;)(Asn1868Ile)	g.94543389C>T;g.94486895C>Tg.94476377C>T	c.1411G>A(;)4919G>A(;)5693G>A	p.(Glu471Lys)(;)(Arg1640Gln)(;)(Arg1898His)	26	0.7	1	3B	2	P	n.a
STG 27	5	g.94508323G>A;g.94466624C>T	c.3322C>T(;)6320G>A	p.(Arg1108Cys)(;)(Arg2107His)	g.94473807C>T	c.5882G>A	p.(Gly1961Glu)	50	2.3	1	3B	2	n.a	YES
STG 31	13	g.94517254C>G;g.94476467T>A	c.2588G>C(;)5603A>T	p.(Gly863Ala)(;)(Asn1868Ile)	g.94495983C>T	c.4352+1G>A	p.(?)	20	1	1	3B	2	P	YES
STG 42	16	g.94528806A>G; g.94508969G>A	c.[1622T>C; 3113C>T]	p.[(Leu541Pro);(Ala1038Val)]	g.94473807C>T	c.5882G>A	p.(Gly1961Glu)	2	0.5	0.5	3A	1	P	YES
STG 44	13	g.94476951A>G;g.94476467T>A	c.5461-10T>C(;)5603T>A	p.(?(;)(Asn1868Ile)	g.94476351C>T	c.5714+5G>A	p.[=,Glu1863Leufs*33]	33	1	1.9	4	3	P	n.a
STG 49	8	g.94508322C>T;g.94496039C>T	c.3323G>A(;)4297G>A	p.(Arg1108His)(;)(Val1433Ile)	g.94497495del	c.3970del	p.(Ala1324Argfs*65)	15	1	1	3B	2	P	YES
STG 53	16	g.94495071C>T;g.94476467T>A	c.4469G>A(;)5603T>A	p.(Cys1490Tyr)(;)p.(Asn1868Ile)	g.94466624C>T	c.6320G>A	p.(Arg2107His)	20	1	1	3B	1	n.a	YES
STG 60	9	g.94508323G>A;g.94466624C>T	c.3322C>T(;)6320G>A]	p.(Arg1108Cys)(;)(Arg2107His)	g.94490567G>A	c.4577C>T	p.(Thr1526Met)	8	2.3	2.3	3B	2	P	n.a
STG 70	16	g.94476951A>G;g.94476467T>A	c.5461-10T>C(;)5603T>A	p.(?(;)(Asn1868Ile)	g.94476351C>T	c.5714+5G>A	p.[=,Glu1863Leufs*33]	15	1.9	1.9	3B	2	n.a	YES
STG 81	12	g.94564430A>T;g.94463428T>C	c.688T>A(;)6718A>G	p.(Cys230Ser)(;)(Thr2240Ala)	g.94476351C>T	c.5714+5G>A	p.[=,Glu1863Leufs*33]	2	0.7	0.7	3B	1	P	YES
STG 85	17	g.94473236C>A;g.94473231_94473234del	c.[5959G>T; 5961_5964del]	p.[(Gly1987Trp); (Asp1988Profs*3)]	g.94476351C>T	c.5714+5G>A	p.[=,Glu1863Leufs*33]	9	1	1	3B	2	P	YES
Abbreviations: AO: age of onset; DO: duration of disease; BCVA: Best-corrected visual acuity (logMAR), RE: right eye, LE: left eye; FA: Fundus appearance; AF: autofluorescence imaging; OCT: optical coherence tomography, P means decreased retinal thickness with disruption of external layers. n.a: not available. Novel variant (in bold). All variants were identified in the heterozygous state.

## Sheet: Supplementary Table 4
Supplementary Table 4: Probands harboring a single ABCA4 variant and clinical characteristics
Patient ID	AO	g.DNA level (GRCh37)	Nucleotide change (NM_000350.2)	Amino Acid Change (NP_000341.2)	DO	BCVA		FA	AF Pattern	OCT	Dark choroid
					(years)	RE	LE
STG 78	20	g.94506901C>A	c.3386G>T	p.(Arg1129Leu)	26	1.9	1.9	3B	2	n.a	YES
STG 92	18	g.94485279_94485293del	c.5044_5058del	p.(Val1682_Val1686del)	24	1	1	3A	1	n.a	NO
STG 56	27	g.94473807C>T	c.5882G>A	p.(Gly1961Glu)	17	0.7	1	3B	1	P	YES
STG 57	16	g.94473807C>T	c.5882G>A	p.(Gly1961Glu)	35	1	1	3B	1	P	YES
STG 90	10	g.94473786C>T	c.5898+5G>A	p.[Cys1967Valfs*24,=]	2	1	1	3B	2	P	n.a
From the nine probands of our cohort with a single ABCA4 variant identified, we could add a second ABCA4 variant identified in four probands by Khan et al. (Khan et al., 2020). These four probands were included in Supplementary Table 2. Abbreviations: AO: age of onset; DO: duration disease (years); Best-corrected visual acuity (logMAR), RE: right eye, LE: left eye; FA: Fundus appearance; imaging;…
